# Supplementary material for: Differences in the Interleukin Profiles in Inattentive ADHD Prepubertal Children Are Probably Related to Conduct Disorder Comorbidity
Source: Biomedicines. 2024 Aug 9;12(8):1818. doi: 10.3390/biomedicines12081818 (PMC11351999; doi:10.3390/biomedicines12081818)
Supplement: Supplementary file 1 [file biomedicines-12-01818-s001.zip]

Archive with 1 entries (1 files):
- biomedicines-3085275-supplementary.pdf
